# Supplementary material for: A core set of venom proteins is released by entomopathogenic nematodes in the genus Steinernema
Source: PLoS Pathog. 2019 May 1;15(5):e1007626. doi: 10.1371/journal.ppat.1007626 (PMC6513111; doi:10.1371/journal.ppat.1007626)
Supplement: S1 Table — 1A) Table with the counts of S. feltiae IJs that were either fully activated, partially activated, or non-activated. Activation rates were quantified for each time point 3 times. The average percent of activation was calculated with standard error of the mean (SEM) and standard deviation (SD) shown below. The activation rate data for naïve/0-hour S. carpocapsae is also included as this data was obtained in this study. P-values from paired two-way ANOVA with (Prism recommended) Sidak’s multiple comparisons test comparing S. feltiae activation time points/categories relative to S. carpocapsae (S. carpocapsae activation rates used in statistical analyses (except naïve/0 hour) are not shown and were obtained from Lu et al, 2017[5]). (XLSX) [file ppat.1007626.s007.xlsx]

## Sheet: S. feltiae IJ time course #s
S1 Table S. feltiae IJ time course activation rates & 0 hr S. carpocapsae
	Fully activated #	Partially activated #	Non- activated #	Sum #	Fully activated (%)	Partially activated (%)	Non- activated (%)
0hr_1	0	7	293	300	0	2.33333	97.6667
0hr_2	0	9	291	300	0	3	97
0hr_3	1	14	285	300	0.333333	4.66667	95
Average					0.111111	3.33333	96.5556
SEM					0.111111	0.693889	0.801234
SD					0.19245	1.20185	1.38778
6hr_1	66	237	4	307	21.4984	77.1987	1.30293
6hr_2	79	209	15	303	26.0726	68.9769	4.9505
6hr_3	80	216	9	305	26.2295	70.8197	2.95082
Average					24.6002	72.3318	3.06808
SEM					1.55156	2.49094	1.05459
SD					2.68738	4.31443	1.82661
12hr_1	139	156	9	304	45.7237	51.3158	2.96053
12hr_2	125	187	8	320	39.0625	58.4375	2.5
12hr_3	141	172	2	315	44.7619	54.6032	0.634921
Average					43.1827	54.7855	2.03182
SEM					2.07872	2.05788	0.710987
SD					3.60045	3.56435	1.23147
18hr_1	174	130	8	312	55.7692	41.6667	2.5641
18hr_2	157	163	4	324	48.4568	50.3086	1.23457
18hr_3	152	154	7	313	48.5623	49.2013	2.23642
Average					50.9294	47.0589	2.0117
SEM					2.42009	2.71498	0.399913
SD					4.19171	4.70249	0.69267
24hr_1	192	98	1	291	65.9794	33.677	0.343643
24hr_2	193	90	4	287	67.2474	31.3589	1.39373
24hr_3	192	82	2	276	69.5652	29.7101	0.724638
Average					67.5973	31.582	0.82067
SEM					1.04983	1.15055	0.306913
SD					1.81835	1.99281	0.531589
30hr_1	233	98	1	332	70.1807	29.5181	0.301205
30hr_2	214	90	2	306	69.9346	29.4118	0.653595
30hr_3	212	82	0	294	72.1088	27.8912	0
Average					70.7414	28.9403	0.318267
SEM					0.687401	0.525484	0.188869
SD					1.19061	0.910165	0.327131
S. carpocapsae 0 hr activation rates
0hr_1	0	11	289	300	0	3.66667	96.3333
0hr_2	0	1	299	300	0	0.333333	99.6667
0hr_3	0	6	294	300	0	2	98
Average					0	2	98
				SEM	0	0.96225	0.96225
				SD	0	1.66667	1.66667
P-values from 2-way ANOVA with Sidak's multiple comparisons analysis. All comparisons were S. feltiae to S. carpocapsae time points p < 0.05, * notes significant difference (S. carpcopasae activation rates for time points 6, 12, 18, 24, and 30 hours are not shown and were obtained from obtained from S2 Table of Lu. et al, 2017)
		Category
	Time (hr)	Full activation	Partial activation	Non-activated
	0	>0.9999	0.9956	0.9135
	6	0.0003***	>0.9999	<0.0001****
	12	0.9619	0.9993	0.3426
	18	0.2582	0.9238	0.5702
	24	<0.0001****	0.0002***	0.9981
	30	<0.0001****	<0.0001****	0.9955
