# Supplementary material for: A core set of venom proteins is released by entomopathogenic nematodes in the genus Steinernema
Source: PLoS Pathog. 2019 May 1;15(5):e1007626. doi: 10.1371/journal.ppat.1007626 (PMC6513111; doi:10.1371/journal.ppat.1007626)
Supplement: S2 Table — Raw data assessing the number of damaged nematodes shown in S2 Fig. (XLSX) [file ppat.1007626.s008.xlsx]

## Sheet: Sheet1
S2 Table: Nematode damage from sponge activations. Data highlighted in yellow is the data that was plotted in S2 Figure.
	Crushed		Uncrushed		Crushed		Uncrushed
	Undamaged	Damaged	Undamaged	Damaged	Percentage
6hr_1	5065	78	4984	25	98.4834	1.51662	99.5009	0.499102
6hr_2	4995	89	4989	19	98.2494	1.75059	99.6206	0.379393
6hr_3	5025	61	4981	21	98.8006	1.19937	99.5802	0.419832
				Avg	98.5111	1.48886	99.5672	0.432776
				SEM	0.159728	0.159728	0.0351577	0.0351577
				SD	0.276656	0.276656	0.0608949	0.0608949
	Crushed		Uncrushed		Crushed		Uncrushed
	Undamaged	Damaged	Undamaged	Damaged	Percentage
12hr_1	4866	261	4986	21	94.9093	5.0907	99.5806	0.419413
12hr_2	4811	215	4985	48	95.7222	4.27776	99.0463	0.953706
12hr_3	4889	210	4974	31	95.8815	4.11845	99.3806	0.619381
				Average	95.5044	4.49564	99.3358	0.664166
				SEM	0.301063	0.301063	0.155854	0.155854
				SD	0.521457	0.521457	0.269947	0.269947
	Crushed		Uncrushed		Crushed		Uncrushed
	Undamaged	Damaged	Undamaged	Damaged	Percentage
18hr_1	4780	228	4943	20	95.4473	4.55272	99.597	0.402982
18hr_2	4732	305	5050	30	93.9448	6.05519	99.4094	0.590551
18hr_3	4783	318	4982	35	93.7659	6.23407	99.3024	0.697628
				Average	94.386	5.61399	99.4363	0.56372
				SEM	0.533145	0.533145	0.0861084	0.0861084
				SD	0.923435	0.923435	0.149144	0.149144
	Crushed		Uncrushed		Crushed		Uncrushed
	Undamaged	Damaged	Undamaged	Damaged	Percentage
24hr_1	4463	604	4989	49	88.0797	11.9203	99.0274	0.972608
24hr_2	4550	522	4995	58	89.7082	10.2918	98.8522	1.14783
24hr_3	4615	552	4987	66	89.3168	10.6832	98.6938	1.30615
				Average	89.0349	10.9651	98.8578	1.1422
				SEM	0.490775	0.490775	0.0963278	0.0963278
				SD	0.850047	0.850047	0.166845	0.166845
	Crushed		Uncrushed		Crushed		Uncrushed
	Undamaged	Damaged	Undamaged	Damaged
30hr_1	4583	581	4869	219	88.749	11.251	95.6958	4.30425
30hr_2	4620	630	4666	173	88	12	96.4249	3.57512
30hr_3	4566	536	4880	258	89.4943	10.5057	94.9786	5.02141
				Average	88.7478	11.2522	95.6997	4.30026
				SEM	0.431372	0.431372	0.417513	0.417513
				SD	0.747159	0.747159	0.723153	0.723153
P-values from one-way ANOVA with Dunnett's multiple comparisons test
	Comparison	Summary	Adjusted P Value
6 hr uncrushed vs	12 hr uncrushed	ns	0.8445
	18 hr uncrushed	ns	0.9783
	24 hr uncrushed	ns	0.1079
	30 hr uncrushed	****	<0.0001
	6 hr crushed	ns	0.2223
	12 hr crushed	****	<0.0001
	18 hr crushed	****	<0.0001
	24 hr crushed	****	<0.0001
	30 hr crushed	****	<0.0001
