# Supplementary material for: A core set of venom proteins is released by entomopathogenic nematodes in the genus Steinernema
Source: PLoS Pathog. 2019 May 1;15(5):e1007626. doi: 10.1371/journal.ppat.1007626 (PMC6513111; doi:10.1371/journal.ppat.1007626)
Supplement: S4 Table — List of 52 core venom protein gene IDs shared between S. feltiae (L889) and S. carpocapsae (L596) as well as their associated blast descriptions. (XLSX) [file ppat.1007626.s010.xlsx]

## Sheet: 52.venom.genes.blastmatch
gene-ID	Blast2Go Description	Best non-Steinernema match	Sequence ID	Best non-Steinernema match description
L889_g10824	Acid Alpha Glucosidase Relate	Haemonchus contortus	CDJ88466.1	Glycoside hydrolase domain containing protein
L889_g10825	Glycoside hydrolase domain containing	Caenorhabditis elegans	CCD69278.1	Acid Alpha Glucosidase Relate
L889_g11200	Epidermal growth factor-like domain and C-type lectin domain and von Willebrand type A domain and MD domain and C-type lectin-like domain and C-type lectin fold domain-containing	Strongyloides ratti	XP_024499033.1	Epidermal growth factor-like domain and C-type lectin domain and von Willebrand factor
L889_g11369	nematode fatty acid retinoid binding	Strongyloides ratti	XP_024507433.1	Nematode fatty acid retinoid binding family-containing protein
L889_g12038	Hypothetical protein SRAE_1000115300	Strongyloides ratti	XP_024502088.1	Hypothetical protein SRAE_1000115300
L889_g123	no matches	no matches	no matches	no matches
L889_g1234	Cathepsin B-like cysteine ase 6	Caenorhabditis elegans	NP_741818.1	Cathepsin B-like cysteine proteinase 6
L889_g12560	triacylglycerol lipase	Caenorhabditis nigoni	PIC34292.1	hypothetical protein B9Z55_013992
L889_g14194	lipocalin cytosolic fatty-acid binding	Toxocara canis	KHN75186.1	Fatty acid-binding -like protein 5
L889_g14490	serine carboxypeptidase	Diploscapter pachys	PAV80635.1	hypothetical protein WR25_12651
L889_g15301	Nucleoside diphosphate kinase	Caenorhabditis elegans	NP_492761.1	Nucleoside diphosphate kinase
L889_g15882	Poly(U)-specific endoribonuclease	Diploscapter pachys	PAV82291.1	hypothetical protein WR25_03184
L889_g16227	carboxypeptidase	Strongyloides ratti	XP_024503329	Peptidase M14, carboxypeptidase A domain and Proteinase inhibitor
L889_g16441	chymotrypsin-like serine ase	Gnathostoma spinigerum	ACA30304.1	serine protease
L889_g17489	no matches	no matches	No matches	no matches
L889_g17530	no matches	no matches	No matches	No matches
L889_g17806	chymotrypsin-like serine ase	Strongyloides ratti	XP_024504507	chymotrypsin-type family and Trypsin-like cysteine/serine peptidase
L889_g18287	chymotrypsin-like serine protease precursor	Gnathostoma spinigerum	ACA30304	serine protease
L889_g1874	parasitic stage specific 1	Strongyloides ratti	XP_024499751.1	Hypothetical protein SRAE_X000227900
L889_g19023	N Homolog (Drosophila nompA: no mechanoreceptor potential A)	Caenorhabditis elegans	NP_740859.3	NOmpA Homolog
L889_g19192	cytoplasmic A3a	Toxocara canis	KHN87379.1	Actin-1
L889_g20297	no matches	no matches	no matches	no matches
L889_g20997	hypothetical protein PRIPAC_52729	Pristionchus pacificus	PDM64473.1	hypothetical protein PRIPAC_52729
L889_g2113	chymotrypsin-like serine protease precursor	Toxocara canis	KHN79815.1	Coagulation factor X isoform 1
L889_g22091	serine carboxypeptidase	Ancylostoma caninum	RCN35633.1	serine carboxypeptidase
L889_g22460	hypothetical protein Y032_0098g3060	Ancylostoma ceylanicum	EYC02660.1	hypothetical protein Y032_0098g3060
L889_g24279	enteropeptidase isoform X1	Maylandia zebra	ACO35738.1	enteropeptidase
L889_g24588	ACid Phosphatase family	Ancylostoma caninum	RCN51697.1	histidine acid phosphatase
L889_g2503	chymotrypsin-like serine protease precursor	Latimeria chalumnae	ACO35737.1	chymotrypsin-like serine protease precursor
L889_g26787	eukaryotic aspartyl protease	Ancylostoma duodenale	KIH47284.1	eukaryotic aspartyl protease
L889_g26975	Calcineurin-like phosphoesterase	Pristionchus pacificus	PDM64797.1	Calcineurin-like phosphoesterase
L889_g27450	MD-2-related lipid-recognition domain-containing	Strongyloides ratti	XP_024508088.1	MD-2-related lipid-recognition domain-containing protein
L889_g27704	Hypothetical protein CBG10764	Haemonchus contortus	CDJ80226.1	Hypothetical protein CBG10764
L889_g28167	no matches	no matches	no matches	no matches
L889_g29903	Epidermal growth factor-like domain-containing	Strongyloides ratti	XP_024498923.1	Epidermal growth factor-like domain-containing
L889_g30044	Domain of unknown function DUF19 domain-containing protein	Strongyloides ratti	XP_024498665.1	Domain of unknown function DUF19 domain-containing protein
L889_g30087	Uncharacterized protein CELE_Y34B4A.5	Caenorhabditis elegans	NP_508892.2	Uncharacterized protein CELE_Y34B4A.5
L889_g30602	myrosinase 1-like	Toxocara canis	KHN85171.1	Beta-glucosidase 6
L889_g31169	Cytochrome P450 4V2	Strongyloides ratti	XP_024509025.1	Cytochrome P450 4V2
L889_g31535	amine oxidase	Toxocara canis	KHN75189.1	Spermine oxidase
L889_g31768	Peptidase S1 domain and Peptidase chymotrypsin-type family and Trypsin-like cysteine serine peptidase domain-containing	Strongyloides ratti	ACO35738.1	Peptidase S1 domain and Peptidase chymotrypsin-type family and Trypsin-like cysteine serine peptidase domain-containing
L889_g32096	Purple acid phosphatase	Caenorhabditis elegans	NP_001256453.1	Purple acid phosphatase
L889_g394	Hypothetical protein SRAE_1000099100	Strongyloides ratti	XP_024501923.1	Hypothetical protein SRAE_1000099100
L889_g4451	24 kDa secreted	Brugia malayi	AAD11970.1	24 kDa secreted protein
L889_g4915	eukaryotic aspartyl protease	Strongyloides ratti	XP_024506250.1	Cathepsin D
L889_g4995	Zinc metallo ase nas-28	Caenorhabditis elegans	NP_498342.3	Zinc metalloproteinase nas-28
L889_g5745	NEPrilysin metallopeptidase family	Toxocara canis	KHN81639.1	Neprilysin-1
L889_g5752	hypothetical protein B9Z55_013110	Caenorhabditis nigoni	PIC32960.1	hypothetical protein B9Z55_013110
L889_g7349	actin	Caenorhabditis nigoni	PIC18251.1	hypothetical protein B9Z55_024211
L889_g7392	alpha catalytic domain	Ancylostoma caninum	RCN36529.1	alpha catalytic domain
L889_g7998	Hypothetical protein SRAE_X000123400	Strongyloides ratti	XP_024498697.1	Hypothetical protein SRAE_X000123400
L889_g8426	papain family cysteine protease	Ancylostoma ceylanicum	EPB79437.1	papain family cysteine protease
