# Supplementary material for: A core set of venom proteins is released by entomopathogenic nematodes in the genus Steinernema
Source: PLoS Pathog. 2019 May 1;15(5):e1007626. doi: 10.1371/journal.ppat.1007626 (PMC6513111; doi:10.1371/journal.ppat.1007626)
Supplement: S6 Table — List of 183 S. carpocapsae (L596) venom gene IDs [5] with homologs in S. feltiae (L889) venom. (XLSX) [file ppat.1007626.s012.xlsx]

## Sheet: Supplemental.TABLE4.183.ortholo
S. feltiae	S. carpocapsae	Description	Length	#Hits	e-Value	sim mean
L889_g18870	L596_g23481	2-oxoglutarate dehydrogenase	184	20	1.9486e-07	54.5
L889_g18807	L596_g13205	a-macroglobulin complement component	886	20	0	77.35
L889_g25720	L596_g10573	alpha beta domain	614	20	3.50854e-147	67.45
L889_g519	L596_g20369	alpha beta domain	399	20	5.92537e-166	71.9
L889_g24712	L596_g19192	ancylostoma secreted 2	196	20	1.68145e-49	56.5
L889_g27388	L596_g15954	ancylostoma secreted 2	366	20	1.72495e-40	50.75
L889_g11719	L596_g5077	angiogenesis inhibitor	1544	20	0	65.95
L889_g5753	L596_g22089	Aspartic peptidase domain-containing	296	20	2.47859e-36	47.55
L889_g7999	L596_g22077	Aspartic peptidase domain-containing	309	20	3.84958e-39	46.9
L889_g31895	L596_g15739	bactericidal permeability-increasing	495	20	2.45253e-121	42.85
L889_g24369	L596_g25495	Basement membrane proteoglycan	2329	20	0	60
L889_g20750	L596_g5069	Beta-hexosaminidase A	553	20	0	64.6
L889_g20981	L596_g6411	Beta-hexosaminidase A	563	20	0	68.55
L889_g14907	L596_g15150	C-type LECtin	351	20	2.61444e-63	50.2
L889_g1825	L596_g22159	C-type LECtin	298	20	2.72663e-22	42.45
L889_g3382	L596_g16121	C-type LECtin	311	20	3.58469e-31	44.7
L889_g7842	L596_g158	C-type LECtin	299	20	1.73231e-22	42.1
L889_g12027	L596_g12171	C-type lectin domain and von Willebrand type A domain and C-type lectin-like domain and C-type lectin fold domain-containing	569	20	6.0122e-27	43.25
L889_g13789	L596_g14682	Calcineurin-like phosphoesterase	542	20	2.55141e-102	51.25
L889_g16187	L596_g11914	Calcineurin-like phosphoesterase	276	20	3.32273e-08	41.45
L889_g21569	L596_g13177	Calcineurin-like phosphoesterase	146	6	2.5681e-07	41.83
L889_g29706	L596_g17724	Calcineurin-like phosphoesterase	387	20	1.67868e-44	48.05
L889_g8521	L596_g13625	carboxypeptidase Q-like	411	20	1.24865e-152	59.65
L889_g13286	L596_g22639	Cathepsin D	449	20	0	80.3
L889_g1405	L596_g25149	cathepsin L	371	20	1.80608e-179	80.1
L889_g18302	L596_g19510	cathepsin L	131	20	1.26104e-18	60.25
L889_g23335	L596_g16089	chitinase class I	266	20	8.86902e-83	78.25
L889_g32419	L596_g22535	chymotrypsin inhibitor	652	5	0.000109311	52.6
L889_g27942	L596_g22541	chymotrypsin inhibitor-like	140	20	1.23466e-11	52.4
L889_g28478	L596_g1174	class 3 lipase	319	20	2.96162e-22	45.3
L889_g31886	L596_g15730	Conserved Cysteine Glycine domain	247	20	2.7321e-73	60.75
L889_g23441	L596_g9138	copper zinc superoxide dismutase	117	20	3.74962e-68	87.6
L889_g5408	L596_g25142	cubilin homolog	759	11	7.31951e-08	38.82
L889_g7857	L596_g10690	Cuticle collagen lon-3	369	20	1.26872e-73	49.95
L889_g22620	L596_g4671	Cuticlin-1	410	20	8.85779e-117	56.9
L889_g22287	L596_g20955	Cuticlin-1	394	20	0	84.35
L889_g9315	L596_g24632	Cysteine-rich repeat-containing	367	20	1.85166e-73	59.55
L889_g20080	L596_g24071	Cysteine-rich venom 6	195	20	7.49386e-19	44.45
L889_g24743	L596_g16608	Cysteine-rich venom 6	325	20	5.69256e-08	42.95
L889_g31171	L596_g9875	Cytochrome P450 4V2	971	20	5.14605e-165	48.9
L889_g13359	L596_g12644	DB module	137	20	2.58349e-68	79.85
L889_g21680	L596_g15289	DB module	337	20	2.24512e-117	68.2
L889_g30889	L596_g18558	Deoxyribonuclease II	398	20	6.5999e-42	56.7
L889_g7997	L596_g22087	Domain of unknown function DUF19 domain-containing protein	288	20	5.33067e-39	44.75
L889_g16718	L596_g16735	EGF-like domain	381	20	1.63812e-131	57.8
L889_g25842	L596_g4835	EGF-like domain	2267	20	4.40852e-166	45.05
L889_g925	L596_g24590	EGF-like domain	112	20	4.01861e-18	63.15
L889_g1191	L596_g2986	Epidermal growth factor-like domain and C-type lectin domain and von Willebrand type A domain and MD domain and C-type lectin-like domain and C-type lectin fold domain-containing	194	20	2.89118e-38	49.6
L889_g29331	L596_g2990	Epidermal growth factor-like domain and C-type lectin domain and von Willebrand type A domain and MD domain and C-type lectin-like domain and C-type lectin fold domain-containing	1298	20	0	48.45
L889_g31170	L596_g2989	Epidermal growth factor-like domain and C-type lectin domain and von Willebrand type A domain and MD domain and C-type lectin-like domain and C-type lectin fold domain-containing	973	20	3.64932e-173	47.55
L889_g19637	L596_g6269	eukaryotic aspartyl protease	398	20	2.21155e-162	70.15
L889_g21532	L596_g10029	eukaryotic aspartyl protease	383	20	9.09978e-106	60.2
L889_g17402	L596_g8483	Fasting Induced Lipase	322	20	1.35537e-120	66.85
L889_g15172	L596_g9330	Fatty acid-binding homolog 1	280	20	2.41265e-63	67.8
L889_g31423	L596_g21558	fibrinogen C domain-containing 1	252	9	1.12027e-07	41.33
L889_g4695	L596_g10897	fibronectin type III domain	3455	20	0	79.95
L889_g22003	L596_g6952	G protein-coupled receptor	556	20	2.96993e-82	41.6
L889_g30024	L596_g12462	glutathione peroxidase	159	20	8.61913e-102	92.7
L889_g3829	L596_g10778	Glycoside hydrolase domain containing	104	20	4.85611e-33	80.35
L889_g9870	L596_g8779	glycosyl hadrolase	222	20	1.44283e-35	66.45
L889_g1013	L596_g1496	ground-like domain protein	226	20	2.00475e-56	70.85
L889_g23592	L596_g27900	ground-like domain protein	249	20	5.12573e-47	54.45
L889_g30742	L596_g12223	ground-like domain protein	107	20	1.98717e-50	80.35
L889_g32961	L596_g5630	ground-like domain protein	177	20	1.13414e-26	57.65
L889_g10875	L596_g10536	Ground-like domain-containing protein	230	1	3.42861e-06	55
L889_g32122	L596_g3941	Gut esterase 1	583	20	3.80681e-83	52.5
L889_g1215	L596_g26990	Hypothetical kDa in chromosome II precursor	157	20	6.76163e-30	55.7
L889_g25423	L596_g2270	Hypothetical kDa in chromosome II precursor	170	20	3.04765e-72	65.35
L889_g19268	L596_g13575	Hypothetical protein ANCCEY_12318	115	20	2.38896e-29	69.7
L889_g12190	L596_g6658	Hypothetical protein SRAE_X000108500	211	15	1.27445e-19	45.07
L889_g3581	L596_g5366	hypothetical protein Tcan_04131	370	20	0	79.95
L889_g28693	L596_g9354	hypothetical protein Tcan_10102	168	1	0.000623496	51
L889_g31158	L596_g9856	hypothetical protein Tcan_11847	539	20	6.01311e-28	66.45
L889_g26635	L596_g14383	hypothetical protein Tcan_16619	506	7	1.39789e-12	47
L889_g30043	L596_g12481	hypothetical protein Y032_0146g2538	220	20	7.72655e-51	50.1
L889_g33251	L596_g3857	Ig-like domain-containing	461	20	1.76641e-72	46.4
L889_g3542	L596_g5404	immunoglobulin I-set domain	1505	20	0	67.9
L889_g11826	L596_g13787	Infection Response Gene	121	20	5.61815e-14	47.1
L889_g9191	L596_g27913	intein splicing region	981	20	2.63994e-79	69
L889_g29222	L596_g11267	Intestinal acid phosphatase	472	20	8.73533e-90	54.4
L889_g12537	L596_g18366	Invertebrate-type lysozyme 3	179	20	2.29847e-50	54.55
L889_g17914	L596_g9068	Invertebrate-type lysozyme 3	138	20	2.15653e-63	77.3
L889_g17214	L596_g11081	Kunitz Bovine pancreatic trypsin inhibitor domain	928	20	0	93.35
L889_g31078	L596_g26735	Kunitz Bovine pancreatic trypsin inhibitor domain	1662	20	0	82.1
L889_g62	L596_g14915	Kunitz Bovine pancreatic trypsin inhibitor domain	190	20	2.07512e-47	55.05
L889_g10837	L596_g13329	laminin EGF	1919	20	0	71.95
L889_g31593	L596_g17502	leukocyte elastase inhibitor isoform X1	548	20	3.55926e-116	50.8
L889_g20069	L596_g18248	linear amide C-N choloylglycine hydrolase family	395	20	0	75.95
L889_g29890	L596_g12334	Lipase domain containing	386	20	2.91912e-171	74.1
L889_g23032	L596_g4908	Low density lipo-receptor domain containing	1131	20	0	63.5
L889_g4294	L596_g1721	Low-density lipo receptor-related	664	20	0	64.45
L889_g12297	L596_g25316	Lysosomal protective	1539	20	0	56.7
L889_g12094	L596_g3318	Maleylacetoacetate isomerase	452	20	3.242e-16	62.1
L889_g4322	L596_g11057	MD-2-related lipid-recognition domain-containing	174	20	5.22917e-47	59.6
L889_g21876	L596_g21696	nematode cuticle collagen domain	294	20	7.71549e-99	70.35
L889_g32131	L596_g21858	nematode cuticle collagen domain	334	20	3.82138e-109	74.85
L889_g32784	L596_g4153	nematode cuticle collagen domain	310	20	4.35726e-71	55.95
L889_g20086	L596_g16347	Netrin domain and ase inhibitor tissue inhibitor of metallo ase family and Tissue inhibitor of metallo ases- OB-fold domain-containing	129	2	1.23193e-07	45
L889_g1650	L596_g8455	non-classical arabinogalactan 31	320	20	3.90805e-18	46.85
L889_g4231	L596_g248	OV39 antigen	211	20	3.01012e-47	60.1
L889_g13231	L596_g14302	PAN domain	612	20	2.28559e-148	59.85
L889_g4920	L596_g1450	PAN domain	744	20	0	89
L889_g926	L596_g24591	PAN domain	605	20	4.25029e-180	52.75
L889_g22855	L596_g25868	PAN domain-containing	161	20	1.89009e-50	69
L889_g10936	L596_g24130	parasitic stage specific 1	205	20	2.46197e-21	50.4
L889_g22429	L596_g20846	peptidase family M13	636	20	1.99095e-170	58.4
L889_g5341	L596_g6332	Peptidase S10 domain containing	140	20	6.43499e-52	77.4
L889_g4436	L596_g24351	Peptidase S28 domain containing	559	20	9.48485e-139	55.65
L889_g146	L596_g14444	phosphatidylethanolamine-binding	171	20	1.2543e-104	85.9
L889_g2865	L596_g1782	Phosphatidylinositol phosphatase PTPRQ	4576	20	0	74.5
L889_g28881	L596_g6598	phosphoenolpyruvate-- phosphotransferase	155	20	5.58912e-64	98.85
L889_g22646	L596_g4929	Phospholipase A2	155	20	5.94808e-51	62.25
L889_g27875	L596_g26250	polyubiquitin	153	20	1.16414e-104	98.4
L889_g31395	L596_g9104	Probable glutamine--tRNA ligase	257	20	2.11997e-122	84.95
L889_g3578	L596_g5368	Protein Y60A3A.21	99	20	6.37226e-34	66.85
L889_g24749	L596_g3016	Proteinase inhibitor I2	1212	20	0	66.55
L889_g10553	L596_g24913	proteoglycan 4	1718	6	1.95091e-11	53.17
L889_g22462	L596_g9021	Purple acid phosphatase	238	20	7.07116e-112	72.55
L889_g25907	L596_g8073	Purple acid phosphatase	179	20	6.99449e-36	62.05
L889_g15866	L596_g1710	rilliN homolog	2220	20	0	60.25
L889_g28247	L596_g2723	S-layer family	819	8	1.95914e-08	45.25
L889_g903	L596_g601	SaPosin type B	89	3	1.17813e-11	59.67
L889_g24717	L596_g16744	SaPosin-like protein family	125	20	1.84921e-23	56.3
L889_g25816	L596_g21025	Saposin-like type 1 domain and Saposin-like type 2 domain and Saposin B domain and Saposin-like domain-containing	98	8	2.09845e-20	58.5
L889_g16892	L596_g24543	serine protease inhibitor precursor	282	5	2.14356e-53	54.6
L889_g16894	L596_g24542	serine protease inhibitor precursor	229	6	2.71723e-60	47.83
L889_g167	L596_g14430	shTK domain	538	20	0	65.05
L889_g22100	L596_g15299	shTK domain	329	20	1.08011e-23	47.75
L889_g31641	L596_g27615	shTK domain	185	20	2.47925e-15	52.7
L889_g27092	L596_g16529	Sperm activation Without Mating	181	20	5.4689e-10	50.75
L889_g18681	L596_g19406	Sphingomyelin phosphodiesterase	410	20	5.14072e-139	61.8
L889_g370	L596_g24583	surfactant B	244	20	9.36445e-144	68.75
L889_g7216	L596_g22632	surfactant B	254	13	3.42514e-10	50.54
L889_g16554	L596_g3282	tenascin-like isoform X1	1205	20	1.12375e-28	43.6
L889_g13913	L596_g2200	Thyroglobulin type-1 and ase inhibitor I2 domain containing	569	20	5.90276e-72	50.2
L889_g32900	L596_g15973	Thyroglobulin type-1 and ase inhibitor I2 domain containing	3465	20	0	53.95
L889_g6061	L596_g9027	Thyrotropin-releasing hormone-degrading ectoenzyme	909	20	0	54.9
L889_g6011	L596_g23208	transforming acidic coiled-coil-containing 1-like isoform X1	387	20	1.05147e-20	54.15
L889_g1496	L596_g12175	trypsin Inhibitor like cysteine rich domain	315	12	1.42002e-06	41.17
L889_g16889	L596_g24545	trypsin Inhibitor like cysteine rich domain	121	19	9.44103e-09	48.58
L889_g22934	L596_g18291	trypsin Inhibitor like cysteine rich domain	285	20	5.10344e-12	53.15
L889_g26126	L596_g16615	trypsin Inhibitor like cysteine rich domain	118	20	2.72555e-10	52.7
L889_g7366	L596_g14242	trypsin Inhibitor like cysteine rich domain	766	20	7.50846e-90	46.2
L889_g20079	L596_g16617	Trypsin Inhibitor- cysteine rich domain-containing	514	20	3.77097e-15	49.4
L889_g32532	L596_g19536	trypsin-like serine protease	242	20	1.34789e-24	48.85
L889_g15274	L596_g21094	tyrosinase tyr-3	695	20	0	70.45
L889_g2787	L596_g10592	ubiquitin	168	20	3.73014e-48	93.6
L889_g13430	L596_g20841	Ubiquitin-40S ribosomal S27a	92	20	8.79072e-49	97.65
L889_g24219	L596_g9944	ugtp-1	177	1	2.70206e-05	44
L889_g6660	L596_g20468	Uncharacterized protein CELE_W02B12.1	387	20	1.74332e-171	73.5
L889_g9941	L596_g3198	Uncharacterized protein Tcan-15699	259	20	7.28592e-68	58.3
L889_g28552	L596_g20695	Uncharacterized serine carboxypeptidase ctsa-1	471	20	0	63.45
L889_g7360	L596_g14251	V-type proton ATPase catalytic subnit A	160	20	8.43165e-92	88.95
L889_g23330	L596_g25513	von Willebrand factor domain containing	1118	13	3.79378e-16	41.08
L889_g10351	L596_g5993	von Willebrand factor type A domain	335	20	4.1898e-68	53.85
L889_g33148	L596_g18513	von Willebrand factor type A domain	544	20	2.5046e-23	44.95
L889_g6093	L596_g6930	von Willebrand factor type A domain	1283	20	0	60.5
L889_g24866	L596_g2977	von Willebrand type A domain-containing	570	1	0.000129805	42
L889_g20736	L596_g11631	VWA domain-containing	629	20	5.30065e-16	47
L889_g32978	L596_g5647	zinc C2H2 type	556	20	1.43921e-141	48.55
L889_g28656	L596_g7154	Zinc metalloproteinase nas-15	162	4	6.1879e-06	44.25
L889_g29846	L596_g12283	zona pellucida-like domain	436	20	3.26334e-176	69.75
L889_g32778	L596_g4159	zona pellucida-like domain	245	20	2.41104e-86	68.15
L889_g13788	L596_g2634	zonadhesin isoform	442	20	9.36843e-21	37.65
L889_g994	L596_g14689	zonadhesin precursor	87	20	2.77616e-07	55.15
L889_g25083	L596_g10371	---NA---	516
L889_g11468	L596_g11227	---NA---	206
L889_g4313	L596_g14223	---NA---	162
L889_g24736	L596_g16604	---NA---	169
L889_g5434	L596_g1800	---NA---	301
L889_g11533	L596_g18227	---NA---	312
L889_g5337	L596_g18569	---NA---	359
L889_g11975	L596_g2159	---NA---	268
L889_g13304	L596_g23215	---NA---	210
L889_g10494	L596_g23828	---NA---	149
L889_g27254	L596_g24064	---NA---	70
L889_g11352	L596_g26101	---NA---	194
L889_g5790	L596_g3422	---NA---	75
L889_g3597	L596_g5351	---NA---	137
L889_g5036	L596_g17362	---NA---	276
L889_g14733	L596_g7848	---NA---	464
L889_g29163	L596_g9195	---NA---	272
L889_g5796	L596_g9890	---NA---	264
