# Supplementary material for: A core set of venom proteins is released by entomopathogenic nematodes in the genus Steinernema
Source: PLoS Pathog. 2019 May 1;15(5):e1007626. doi: 10.1371/journal.ppat.1007626 (PMC6513111; doi:10.1371/journal.ppat.1007626)
Supplement: S7 Table — List of enriched GO terms associated with the 52 core venom proteins between S. feltiae and S. carpocapsae. (XLSX) [file ppat.1007626.s013.xlsx]

## Sheet: Sheet1
GO ID	GO Name	FDR	P-Value	GO Category	Nr Test	Nr Reference	Non Annot Test	Non Annot Reference
GO:0016787	hydrolase activity	7.59e-07	6.71e-11	MOLECULAR_FUNCTION	22	2847	30	30560
GO:0008233	peptidase activity	0.000472	1.25e-07	MOLECULAR_FUNCTION	11	900	41	32507
GO:0003824	catalytic activity	0.000472	1.09e-07	MOLECULAR_FUNCTION	27	6353	25	27054
GO:0070011	peptidase activity, acting on L-amino acid peptides	0.00251907	8.9e-07	MOLECULAR_FUNCTION	9	666	43	32741
GO:0004558	alpha-1,4-glucosidase activity	0.0321076	1.42e-05	MOLECULAR_FUNCTION	2	2	50	33405
GO:0017171	serine hydrolase activity	0.0370474	2.95e-05	MOLECULAR_FUNCTION	4	109	48	33298
GO:0005980	glycogen catabolic process	0.0370474	2.36e-05	BIOLOGICAL_PROCESS	2	3	50	33404
GO:0090599	alpha-glucosidase activity	0.0370474	2.36e-05	MOLECULAR_FUNCTION	2	3	50	33404
GO:0008236	serine-type peptidase activity	0.0370474	2.95e-05	MOLECULAR_FUNCTION	4	109	48	33298
GO:0009251	glucan catabolic process	0.0400545	3.54e-05	BIOLOGICAL_PROCESS	2	4	50	33403
